# Supplementary material for: Development and acceptability of ViviendoPositivos: A culturally tailored telenovela (soap opera) intervention to improve self-management among Latinos with HIV
Source: PLoS One. 2025 Jun 30;20(6):e0326930. doi: 10.1371/journal.pone.0326930 (PMC12208486; doi:10.1371/journal.pone.0326930)
Supplement: S2 File — (CSV) [file pone.0326930.s002.csv]

CuántosañostieneUd	FavorindiquedóndenacióPaísdenacimiento	SinonacióenlosEE.UU.cuántosañoshaestadoviviendoen	Cuálessuidiomapreferido	Cuálessuraza	Cuálessuestadocivilactual	Religion	Cuántosañosdeeducaciónhacompletado	Estáactualmenteempleado	ElmespasadoCuálfuelacantidadtotaldedineroconlacual	Cuántaspersonasvivenconesedinero	Percapita	Tieneustedseguromédico	Quésexoseleasignóalnaceresdecirensucertificadode	Cuálestuidentidaddegéneroactual	DelossiguientestérminoscomúnmenteutilizadosCuáleselqu	Hasidodiagnosticadoconalgunaotracondicióncrónicaademás	CuántosañosllevasviviendoconVIH	EstásrecibiendocuidadotratamientoparaelVIH	Enelúltimoañohaconsultadoaunmédicooproveedordeaten	Cuándofuelaúltimavezquevisitóasuproveedordeatención	Enelúltimomesconquéfrecuenciaviotelenovelas	V1	AquéhoradeldíasuelesvertelenovelasMarquetodoloque_F	AquéhoradeldíasuelesvertelenovelasMarquetodoloque_E	AquéhoradeldíasuelesvertelenovelasMarquetodoloque_D	AquéhoradeldíasuelesvertelenovelasMarquetodoloque_C	AquéhoradeldíasuelesvertelenovelasMarquetodoloque_B	AquéhoradeldíasuelesvertelenovelasMarquetodoloque_A	AquéhoradeldíasuelesvertelenovelasMarquetodoloque	SiestuvieradisponibleunatelenovelasobreelautomanejodelV	Dóndelegustaríaaccederalatelenovelaseleccionetodasla_E	Dóndelegustaríaaccederalatelenovelaseleccionetodasla_D	Dóndelegustaríaaccederalatelenovelaseleccionetodasla_C	Dóndelegustaríaaccederalatelenovelaseleccionetodasla_B	Dóndelegustaríaaccederalatelenovelaseleccionetodasla_A	Dóndelegustaríaaccederalatelenovelaseleccionetodasla	DóndelegustaríaaccederalatelenovelaOtraopciónnoinclu	QuédispositivosutilizaparaaccederaInternetparaobtener_E	QuédispositivosutilizaparaaccederaInternetparaobtener_D	QuédispositivosutilizaparaaccederaInternetparaobtener_C	QuédispositivosutilizaparaaccederaInternetparaobtener_B	QuédispositivosutilizaparaaccederaInternetparaobtener_A	QuédispositivosutilizaparaaccederaInternetparaobtener	Califiquelatelenovelaengeneral	Califiquesusatisfacciónconlainformaciónquerecibesobrela	Porfavorcalifiquesusatisfacciónconlashistoriasdelatele	Micomprensióndelainformaciónentregadadurantelatelenovela	Miniveldecomodidadconlosejemplosutilizadosdurantelatel	LatelenoveladeautomanejodelVIHincluyetemasyproblemasqu
28	Estados Unidos		Ingles	Blanca	Soltero/a	Católica	3	Si	$1,400	1	1400	Si	Masculino	Masculino	Gay	No	9	Si	Si	20 de octubre 2023	Una vez al mes		Checked	Unchecked	Unchecked	Checked	Checked	Unchecked	Unchecked	Completamente probable	Checked	Checked	Checked	Checked	Unchecked	Unchecked		Checked	Unchecked	Checked	Checked	Unchecked		Buena	Neutro/a	Satisfecho/a	Alto	Neutro	Sí
53	Venezuela	1	Español	Blanca	En una relación, no casado legalmente/a	Católica	9	No	3000	3	1000	Si	Masculino	Masculino	Gay	Si	30	Si	Si	29 2023	No vi una telenovela en el último mes		Unchecked	Unchecked	Unchecked	Unchecked	Unchecked	Unchecked	Checked	Completamente probable	Unchecked	Unchecked	Unchecked	Unchecked	Checked	Unchecked		Checked	Unchecked	Unchecked	Unchecked	Unchecked		Muy buena	Muy satisfecho/a	Muy satisfecho/a	Muy alto	Alto	Sí
67	Puerto Rico	25	Español	Mixed race	Soltero/a	Católica	16	No	1500	1	1500	Si	Masculino	Masculino	Gay	No	32	Si	No	4 meses	No vi una telenovela en el último mes		Unchecked	Unchecked	Unchecked	Unchecked	Checked	Unchecked	Unchecked	Completamente probable	Checked	Unchecked	Unchecked	Unchecked	Unchecked	Unchecked		Checked	Unchecked	Unchecked	Checked	Unchecked		Muy buena	Satisfecho/a	Muy satisfecho/a	Alto	Alto	Neutro
30	México	2	Español	Mixed race	En una relación, no casado legalmente/a	Ninguna	14	Si	2400	4	600	Si	Masculino	Masculino	Gay	No	6	No	Si	11 meses	Una vez por semana		Unchecked	Unchecked	Unchecked	Unchecked	Checked	Unchecked	Unchecked	Muy probable	Unchecked	Checked	Unchecked	Unchecked	Unchecked	Unchecked		Checked	Checked	Unchecked	Checked	Unchecked		Muy buena	Muy satisfecho/a	Satisfecho/a	Muy alto	Muy alto	Sí
64	México	10	Español	Mixed race	Soltero/a	Cristiana	6	No	320	1	320	Si	Masculino	Masculino	Bisexual	Si	21	Si	Si	23-Mar	Más de una vez por semana		Checked	Unchecked	Unchecked	Unchecked	Unchecked	Unchecked	Unchecked	Completamente probable	Checked	Unchecked	Unchecked	Unchecked	Unchecked	Unchecked		Checked	Unchecked	Unchecked	Unchecked	Unchecked		Buena	Satisfecho/a	Muy satisfecho/a	Alto	Alto	Sí
43	Honduras	8	Español	Mixed race	Soltero/a	Mormon	17	No	0	1	0	Si	Masculino	Masculino	Gay	Si	3	Si	Si	Octubre 2023	Una vez al mes		Unchecked	Unchecked	Unchecked	Checked	Checked	Unchecked	Unchecked	Completamente probable	Checked	Checked	Checked	Unchecked	Unchecked	Unchecked		Checked	Checked	Checked	Unchecked	Unchecked		Muy buena	Muy satisfecho/a	Muy satisfecho/a	Muy alto	Muy alto	Sí
52	México	44	Español	Mixed race	Soltero/a	Bautista	12	Si	$3,000	1	3000	Si	Masculino	Masculino	Gay	Si	22	Si	Si	Agosto 2023	Más de una vez por semana		Unchecked	Unchecked	Unchecked	Unchecked	Checked	Unchecked	Unchecked	Completamente probable	Checked	Unchecked	Unchecked	Unchecked	Unchecked	Unchecked		Checked	Unchecked	Checked	Checked	Unchecked		Muy buena	Satisfecho/a	Satisfecho/a	Neutro	Alto	Sí
62	Puerto Rico	14	Español	Mixed race	En una relación, no casado legalmente/a	Católica	17	Si	10,000	2	5000	Si	Masculino	Masculino	Gay	Si	33	Si	Si	23-Sep	No vi una telenovela en el último mes		Unchecked	Unchecked	Unchecked	Unchecked	Unchecked	Unchecked	Checked	Ligeramente probable	Unchecked	Unchecked	Checked	Unchecked	Unchecked	Unchecked		Checked	Unchecked	Checked	Unchecked	Unchecked		Buena	Satisfecho/a	Neutro/a	Alto	Muy alto	Sí
33	México	4	Español	Mixed race	Separado/a	Ninguna	19	Si	3000	1	300	Si	Masculino	Trans femenino/ Mujer trans	Heterosexual	No	1	Si	Si	8-Jan	Una vez al mes		Unchecked	Unchecked	Unchecked	Unchecked	Checked	Unchecked	Unchecked	Muy probable	Unchecked	Checked	Unchecked	Unchecked	Unchecked	Unchecked		Unchecked	Unchecked	Checked	Unchecked	Unchecked		Muy buena	Satisfecho/a	Satisfecho/a	Neutro	Muy alto	Neutro
51	Nicaragua	11	Español	Blanca	Soltero/a	Católica	8	No	350	1	350	Si	Masculino	Masculino	Heterosexual	No	10	Si	Si	Free do 2024	Todos los días		Unchecked	Unchecked	Unchecked	Unchecked	Checked	Unchecked	Unchecked	Completamente probable	Unchecked	Unchecked	Checked	Unchecked	Unchecked	Unchecked		Checked	Unchecked	Unchecked	Unchecked	Unchecked		Muy buena	Muy satisfecho/a	Muy Insatisfecho/a	Alto	Muy alto	Sí
38	México	6	Español	Blanca	Casado/a	Católica	16	Si	2000	2	1000	Si	Masculino	Masculino	Gay	Si	7	Si	Si	24-Jan	Todos los días		Unchecked	Checked	Checked	Checked	Unchecked	Unchecked	Unchecked	Completamente probable	Checked	Unchecked	Checked	Unchecked	Unchecked	Unchecked		Checked	Unchecked	Unchecked	Unchecked	Unchecked		Muy buena	Muy satisfecho/a	Muy satisfecho/a	Muy alto	Muy alto	Sí
34	Venezuela	3	Español	Mixed race	Soltero/a	Ninguna	15	Si	2000	1	2000	Si	Masculino	Masculino	Gay	No	10	Si	Si	24-Oct	No vi una telenovela en el último mes		Unchecked	Unchecked	Unchecked	Unchecked	Unchecked	Checked	Unchecked	Moderadamente probable	Checked	Checked	Unchecked	Unchecked	Unchecked	Unchecked		Checked	Unchecked	Unchecked	Unchecked	Unchecked		Buena	Satisfecho/a	Satisfecho/a	Muy alto	Alto	Sí
63	México	23	Español	Mixed race	Soltero/a	Católica	2	Si	2500	1	2500	Si	Femenino	Femenino	Heterosexual	Si	23	Si	Si	Enero 2024	Todos los días		Unchecked	Unchecked	Unchecked	Unchecked	Checked	Checked	Unchecked	Completamente probable	Unchecked	Unchecked	Unchecked	Unchecked	Unchecked	Checked	TV	Unchecked	Unchecked	Unchecked	Unchecked	Checked	TV	Muy buena	Muy satisfecho/a	Muy satisfecho/a	Alto	Muy alto	Sí
59	Puerto Rico	30	Ingles	Blanca	Soltero/a	Católica	21	Si	4300	1	4300	Si	Masculino	Masculino	Gay	No	16	Si	Si	Diciembre 2023	No vi una telenovela en el último mes		Unchecked	Unchecked	Unchecked	Unchecked	Unchecked	Unchecked	Checked	Completamente probable	Unchecked	Unchecked	Unchecked	Checked	Unchecked	Unchecked		Unchecked	Unchecked	Unchecked	Unchecked	Checked	TV	Muy buena	Muy satisfecho/a	Muy satisfecho/a	Muy alto	Muy alto	Sí
46	El Salvador	19	Español	Blanca	Soltero/a	Católica	9	Si	2500	1	2500	Si	Masculino	Masculino	Heterosexual	No	3	Si	Si	Septiembre 2023	No vi una telenovela en el último mes		Unchecked	Unchecked	Unchecked	Unchecked	Unchecked	Unchecked	Checked	Muy probable	Checked	Unchecked	Unchecked	Unchecked	Unchecked	Unchecked		Unchecked	Checked	Unchecked	Unchecked	Unchecked		Muy buena	Muy satisfecho/a	Muy satisfecho/a	Muy alto	Muy alto	Sí
53	México	13	Español	Mixed race	Soltero/a	Judía	24	Si	700	1	700	No	Masculino	Masculino	Asexual	Si	11	Si	Si	Mayo 2022	No vi una telenovela en el último mes		Unchecked	Unchecked	Unchecked	Unchecked	Unchecked	Unchecked	Checked	Muy probable	Checked	Unchecked	Unchecked	Unchecked	Unchecked	Unchecked		Checked	Checked	Checked	Unchecked	Unchecked		Buena	Neutro/a	Satisfecho/a	Bajo	Bajo	Neutro
62	México	25	Ingles	Mixed race	Viudo/a	Católica	15	No	3500	1	3500	Si	Masculino	Masculino	Gay	Si	9	Si	Si	24-Feb	No vi una telenovela en el último mes		Unchecked	Unchecked	Unchecked	Unchecked	Unchecked	Unchecked	Checked	Moderadamente probable	Checked	Unchecked	Unchecked	Unchecked	Unchecked	Checked	TV	Checked	Checked	Unchecked	Unchecked	Unchecked		Buena	Muy satisfecho/a	Satisfecho/a	Muy alto	Alto	Sí
50	México	23	Español	Blanca	Soltero/a	Católica	12	Si	1000	1	1000	Si	Masculino	Masculino	Gay	No	19	Si	Si	24-Feb	Una vez al mes		Unchecked	Unchecked	Unchecked	Unchecked	Checked	Checked	Unchecked	Completamente probable	Checked	Unchecked	Checked	Unchecked	Unchecked	Unchecked		Checked	Unchecked	Unchecked	Unchecked	Unchecked		Muy buena	Muy satisfecho/a	Muy satisfecho/a	Muy alto	Muy alto	Sí
48	México	31	Español	Blanca	Soltero/a	Católica	12	Si	2500	1	2500	No	Masculino	Masculino	Gay	Si	24	Si	Si	24-Jan	No vi una telenovela en el último mes		Unchecked	Unchecked	Unchecked	Unchecked	Unchecked	Unchecked	Checked	Completamente probable	Checked	Checked	Unchecked	Unchecked	Unchecked	Unchecked		Checked	Unchecked	Unchecked	Checked	Unchecked		Buena	Satisfecho/a	Muy satisfecho/a	Alto	Alto	Sí
28	Colombia	1	Español	Mixed race	Soltero/a	Ninguna	14	Si	2800	1	2800	No	Masculino	Masculino	Gay	Si	1	Si	Si	24-Feb	Más de una vez por semana		Unchecked	Unchecked	Unchecked	Unchecked	Checked	Checked	Unchecked	Completamente probable	Checked	Checked	Checked	Unchecked	Unchecked	Unchecked		Checked	Unchecked	Checked	Unchecked	Checked	TV	Muy buena	Muy satisfecho/a	Muy satisfecho/a	Alto	Muy alto	Sí
50	México	20	Español	Mixed race	Soltero/a	Católica	14	Si	2800	4	2800	Si	Masculino	Masculino	Gay	Si	12	Si	Si	24-Jan	Más de una vez por semana		Unchecked	Unchecked	Unchecked	Unchecked	Unchecked	Checked	Unchecked	Completamente probable	Checked	Unchecked	Checked	Unchecked	Unchecked	Checked	TV	Checked	Unchecked	Unchecked	Unchecked	Checked	TV	Muy buena	Muy satisfecho/a	Muy satisfecho/a	Muy alto	Muy alto	Sí
65	Estados Unidos		Ingles	Blanca	Soltero/a	Católica	16	No	2000	1	2000	Si	Masculino	Masculino	Gay	Si	40	Si	Si	Monthly	Una vez al mes		Unchecked	Unchecked	Unchecked	Unchecked	Checked	Unchecked	Unchecked	Completamente probable	Unchecked	Checked	Unchecked	Unchecked	Unchecked	Unchecked		Unchecked	Unchecked	Unchecked	Checked	Unchecked		Muy buena	Muy satisfecho/a	Muy satisfecho/a	Muy alto	Muy alto	Sí
54	Estados Unidos		Ingles	Blanca	En una relación, no casado legalmente/a	Ninguna	12	No	2900	2	1450	Si	Masculino	Masculino	Gay	Si	36	Si	Si	23-Feb	Una vez al mes		Unchecked	Unchecked	Unchecked	Unchecked	Checked	Unchecked	Unchecked	Muy probable	Unchecked	Unchecked	Unchecked	Unchecked	Unchecked	Checked	TV	Checked	Unchecked	Unchecked	Checked	Unchecked		Muy buena	Muy satisfecho/a	Muy satisfecho/a	Neutro	Alto	Sí
47	Estados Unidos		Ingles	Mixed race	Soltero/a	Ninguna		Si				Si	Femenino	Femenino	Heterosexual	Unsure		Si	Si	n/a	No vi una telenovela en el último mes		Unchecked	Unchecked	Unchecked	Unchecked	Unchecked	Unchecked	Checked	Moderadamente probable	Checked	Checked	Unchecked	Checked	Unchecked	Unchecked		Checked	Checked	Checked	Checked	Unchecked		Muy buena	Muy satisfecho/a	Muy satisfecho/a	Neutro	Neutro	Sí
[truncated: 5 more columns]
